# Supplementary material for: Prediction of Incident Cancers in the Lifelines Population-Based Cohort
Source: Cancers (Basel). 2021 Apr 28;13(9):2133. doi: 10.3390/cancers13092133 (PMC8125183; doi:10.3390/cancers13092133)
Supplement: Supplementary file 1 [file cancers-13-02133-s001.zip]

Archive with 1 entries (1 files):
- cancers-1200413-supplementary.pdf
